# Supplementary material for: Elastase-Activated Antimicrobial Peptide for a Safer Pulmonary Treatment of Cystic Fibrosis Infections
Source: Antibiotics (Basel). 2022 Feb 28;11(3):319. doi: 10.3390/antibiotics11030319 (PMC8944445; doi:10.3390/antibiotics11030319)
Supplement: Supplementary file 1 [file antibiotics-11-00319-s001.zip]

Archive with 1 entries (1 files):
- antibiotics-1560323-supplementary.pdf
